# Supplementary material for: Genetic Markers for Tracing Introgression of Farmed Atlantic Salmon (Salmo salar) in Wild Conspecifics
Source: Mol Ecol Resour. 2025 Oct 24;26(1):e70065. doi: 10.1111/1755-0998.70065 (PMC12627911; doi:10.1111/1755-0998.70065)
Supplement: Supplementary file 2 — Table S2: The 250 diagnostic SNP markers with respective F ST values and genomic position for each phylogenetic group. Markers are listed according to their ranking. [file MEN-26-e70065-s001.xlsx]

## Sheet: IcelandNorth
Rank	MarkerName	Chr	Pos	FST_IcelandNorthVsFarmed
25Best	AX-87173182	1	102633337	0.721528
25Best	AX-87699027	2	18772995	0.768489
25Best	AX-87585069	3	89136321	0.763212
25Best	AX-86997172	4	44667524	0.703555
25Best	AX-87595663	5	59607513	0.676725
25Best	AX-87226802	6	69644067	0.659904
25Best	AX-87020559	7	47029539	0.690904
25Best	AX-87145539	8	10745104	0.683585
25Best	AX-87306371	9	140002706	0.808392
25Best	AX-96306810	10	34576824	0.883086
25Best	AX-87081086	11	81111918	0.705123
25Best	AX-87521706	12	74077548	0.682798
25Best	AX-87703344	13	103209148	0.838792
25Best	AX-88136008	14	57670037	0.733461
25Best	AX-87538291	15	41970905	0.859259
25Best	AX-86988393	16	19767659	0.812472
25Best	AX-87626054	17	13020415	0.673647
25Best	AX-87103247	18	13866233	0.703593
25Best	AX-96472030	19	69390398	0.768707
25Best	AX-87584279	21	42928422	0.690495
25Best	AX-96193885	22	42283324	0.760688
25Best	AX-87601035	24	5089767	0.678341
25Best	AX-87610801	25	3226473	0.662835
25Best	AX-87695902	28	13508599	0.691102
25Best	AX-87467362	29	21997909	0.675124
50Best	AX-96415440	1	34520421	0.650612
50Best	AX-87819265	2	55151372	0.619152
50Best	AX-96155663	3	18767747	0.646377
50Best	AX-87139957	4	2297778	0.611599
50Best	AX-88085646	5	28304384	0.680423
50Best	AX-96427114	7	16326569	0.642057
50Best	AX-87198090	8	20521970	0.612783
50Best	AX-96430240	9	27832750	0.853567
50Best	AX-87392161	10	55845775	0.734165
50Best	AX-96192543	11	4278180	0.649334
50Best	AX-87281969	12	26378206	0.652259
50Best	AX-96441892	13	15508057	0.730737
50Best	AX-96472626	14	81157762	0.720516
50Best	AX-215405024	15	20012798	0.697884
50Best	AX-96487547	16	63756433	0.629966
50Best	AX-215436254	17	50861158	0.640928
50Best	AX-96179986	18	65507286	0.57406
50Best	AX-86989629	19	1179425	0.61327
50Best	AX-87351812	20	33983490	0.62046
50Best	AX-87210581	23	49806015	0.637808
50Best	AX-87095622	24	39799717	0.659262
50Best	AX-87673227	25	31642430	0.656742
50Best	AX-87581665	26	795856	0.642408
50Best	AX-86984017	27	39383361	0.55348
50Best	AX-96140962	28	30624689	0.623032
75Best	AX-87426928	1	11952606	0.631296
75Best	AX-87177481	2	50472876	0.601379
75Best	AX-87049878	3	70313406	0.67648
75Best	AX-87320183	4	9109466	0.61543
75Best	AX-87836929	5	5639211	0.614227
75Best	AX-87471137	6	9407617	0.588153
75Best	AX-86978587	7	38284005	0.669994
75Best	AX-87998711	9	62858104	0.618382
75Best	AX-215411888	10	9365887	0.725472
75Best	AX-87406432	10	18948547	0.676889
75Best	AX-96199612	11	41982551	0.614856
75Best	AX-87679846	12	3637254	0.533401
75Best	AX-96341726	13	23439450	0.708928
75Best	AX-87269854	14	2202962	0.572181
75Best	AX-96487422	15	76118857	0.651495
75Best	AX-215418582	16	337981	0.655633
75Best	AX-87120555	17	37224939	0.646212
75Best	AX-96177983	19	41692789	0.724822
75Best	AX-87368698	20	83320212	0.616261
75Best	AX-87029572	21	32670041	0.624288
75Best	AX-87510432	22	27669098	0.728527
75Best	AX-87745867	23	1512805	0.603287
75Best	AX-86981919	24	18289375	0.67669
75Best	AX-87704943	26	47093756	0.60429
75Best	AX-86924144	29	31085406	0.635506
100Best	AX-96453240	1	155337735	0.577026
100Best	AX-88279969	3	243336	0.611753
100Best	AX-86970224	4	50132892	0.589297
100Best	AX-87698089	4	70105093	0.566091
100Best	AX-215418609	5	35904546	0.610577
100Best	AX-87293039	6	37675969	0.575975
100Best	AX-86959559	6	79366234	0.632643
100Best	AX-87052939	7	53411136	0.611682
100Best	AX-87650324	9	82416372	0.611659
100Best	AX-86976702	9	111531417	0.75426
100Best	AX-215419441	10	68063017	0.669314
100Best	AX-87333175	10	79360572	0.563786
100Best	AX-87428393	11	87504588	0.680342
100Best	AX-96494480	12	19579926	0.547901
100Best	AX-87514480	13	79150200	0.730874
100Best	AX-87286937	14	28100552	0.563952
100Best	AX-87268240	15	102587802	0.602715
100Best	AX-86908362	20	841675	0.581322
100Best	AX-87146200	21	14830905	0.575805
100Best	AX-87763019	22	23443371	0.624704
100Best	AX-87595175	22	61700247	0.62339
100Best	AX-87075540	23	28028260	0.608509
100Best	AX-87474818	25	15690933	0.597636
100Best	AX-88037672	26	18244266	0.611899
100Best	AX-96497459	29	8489292	0.611303
125Best	AX-87286838	1	1525649	0.532057
125Best	AX-87290491	1	63513496	0.567844
125Best	AX-87851170	1	119937161	0.650787
125Best	AX-97890954	1	137681992	0.59902
125Best	AX-96415909	3	9775381	0.622826
125Best	AX-87804725	3	26286126	0.620163
125Best	AX-87381216	3	35483765	0.623169
125Best	AX-87409705	5	12444056	0.613378
125Best	AX-86928867	6	63532369	0.596293
125Best	AX-215440811	9	1926405	0.628748
125Best	AX-87102753	9	124126035	0.641947
125Best	AX-96127794	10	49493334	0.620928
125Best	AX-96428924	10	102635888	0.544189
125Best	AX-96425679	11	14769598	0.623802
125Best	AX-87294800	12	69469168	0.541451
125Best	AX-88300467	13	64538952	0.58077
125Best	AX-87734184	14	64454423	0.614918
125Best	AX-87144484	14	71363909	0.596995
125Best	AX-87342477	14	91815220	0.552946
125Best	AX-87026256	15	5719672	0.623526
125Best	AX-87022292	15	63616792	0.594958
125Best	AX-215417333	19	54638296	0.743238
125Best	AX-87836819	21	3137669	0.557861
125Best	AX-87774242	21	51570271	0.582633
125Best	AX-87627851	27	542874	0.514682
150Best	AX-87397907	1	18926620	0.55516
150Best	AX-87477888	1	50932793	0.556124
150Best	AX-96407628	4	21337765	0.585935
150Best	AX-87564503	5	76049030	0.578668
150Best	AX-87487182	6	3529025	0.57087
150Best	AX-87139910	6	51932963	0.546978
150Best	AX-87215448	7	24282383	0.553934
150Best	AX-86932772	7	28592306	0.52765
150Best	AX-96124764	9	39155596	0.524168
150Best	AX-96345455	9	47767250	0.559069
150Best	AX-87635492	10	2297909	0.533166
150Best	AX-96475073	11	59731032	0.616472
150Best	AX-87747627	12	80627345	0.483569
150Best	AX-87638009	13	5599061	0.563773
150Best	AX-87816931	14	20387244	0.556994
150Best	AX-215435561	15	83345415	0.598988
150Best	AX-87166225	18	43162686	0.491991
150Best	AX-87001616	20	50266214	0.555493
150Best	AX-87321287	22	4575701	0.521769
150Best	AX-87259226	22	15953097	0.563332
150Best	AX-96212412	23	22978257	0.595717
150Best	AX-87339887	23	32576359	0.594423
150Best	AX-215421092	24	33183247	0.590579
150Best	AX-87445474	25	42821036	0.552136
150Best	AX-87713125	26	22172552	0.532429
200Best	AX-86927492	1	56966650	0.487552
200Best	AX-87709973	1	82826309	0.545033
200Best	AX-87276872	1	93319168	0.541349
200Best	AX-96433526	1	125505557	0.555784
200Best	AX-87433370	2	38066332	0.526793
200Best	AX-88152912	2	69218767	0.539647
200Best	AX-96147528	3	63460373	0.578878
200Best	AX-96503341	3	77392115	0.552606
200Best	AX-87860464	4	26546877	0.575044
200Best	AX-87749090	4	54293603	0.543895
200Best	AX-88204718	4	74700639	0.554936
200Best	AX-96156652	5	22622852	0.583244
200Best	AX-87124494	6	15284571	0.504063
200Best	AX-87311204	6	27215002	0.44991
200Best	AX-87407024	6	58498447	0.566174
200Best	AX-96462022	7	11948741	0.45123
200Best	AX-87061524	7	20061393	0.515372
200Best	AX-96138859	8	370683	0.482031
200Best	AX-215418842	9	11118315	0.551188
200Best	AX-87416274	9	99161214	0.518802
200Best	AX-215430334	11	23379975	0.497029
200Best	AX-86926772	11	52309370	0.524613
200Best	AX-87548110	12	44254323	0.485422
200Best	AX-96494807	12	63485091	0.460691
200Best	AX-96196350	13	40232945	0.533144
200Best	AX-87090187	13	90878060	0.522721
200Best	AX-87561950	14	9858408	0.537734
200Best	AX-215439698	14	45126672	0.510045
200Best	AX-87599640	15	12567834	0.5069
200Best	AX-96425698	15	34799046	0.481093
200Best	AX-87601172	16	80231041	0.54437
200Best	AX-215424951	18	209963	0.532687
200Best	AX-87462831	18	53544295	0.572238
200Best	AX-87828824	19	17368370	0.526037
200Best	AX-87037966	19	26417015	0.581435
200Best	AX-87301217	20	16076235	0.507551
200Best	AX-87665423	20	27487271	0.50806
200Best	AX-87522691	20	70473739	0.492232
200Best	AX-87140297	21	27631338	0.56909
200Best	AX-87353700	21	38439474	0.543964
200Best	AX-86928774	22	33251348	0.537443
200Best	AX-87560766	22	55843911	0.511427
200Best	AX-87737384	23	8588166	0.530534
200Best	AX-87768377	23	37973911	0.511158
200Best	AX-87309339	23	41399928	0.523722
200Best	AX-87331990	24	13410750	0.566294
200Best	AX-87470684	24	26002402	0.557936
200Best	AX-87700585	25	48621614	0.501095
200Best	AX-96496597	26	29120754	0.498285
200Best	AX-87178154	27	17363418	0.544817
250Best	AX-87123968	1	27642226	0.478914
250Best	AX-87181970	1	43576255	0.461664
250Best	AX-87711722	1	73536574	0.466787
250Best	AX-87433127	1	144067028	0.467283
250Best	AX-97875197	2	28382499	0.425172
250Best	AX-87293818	3	52038452	0.512597
250Best	AX-87165115	4	40074371	0.516269
250Best	AX-87056806	4	62473158	0.534118
250Best	AX-215408754	4	79821611	0.495211
250Best	AX-96493271	5	42000265	0.433361
250Best	AX-87248659	5	55470232	0.444119
250Best	AX-96185374	5	67244964	0.439373
250Best	AX-87166896	6	21760748	0.435345
250Best	AX-215427934	7	1950618	0.436205
250Best	AX-215404257	7	34815011	0.484225
250Best	AX-87634176	7	43514378	0.407919
250Best	AX-96200352	9	19733115	0.444431
250Best	AX-96137191	9	71577000	0.47819
250Best	AX-96485617	9	90538064	0.445672
250Best	AX-96320279	10	112839174	0.487608
250Best	AX-87449738	11	32803474	0.432408
250Best	AX-87419571	11	69688623	0.455316
250Best	AX-87094278	12	12083505	0.451754
250Best	AX-87902688	12	57294020	0.424034
250Best	AX-87252678	12	87099532	0.466483
250Best	AX-87216987	13	51068099	0.400754
250Best	AX-96450776	13	72707757	0.438341
250Best	AX-215406598	14	35968819	0.500104
250Best	AX-87459978	15	504426	0.425716
250Best	AX-86975088	15	26793152	0.464347
250Best	AX-215439824	16	42025099	0.497776
250Best	AX-87800181	17	1614638	0.426091
250Best	AX-96306075	18	24338954	0.425796
250Best	AX-87301358	18	32674177	0.478869
250Best	AX-87185303	19	9037967	0.484179
250Best	AX-87124228	19	81567056	0.471535
250Best	AX-87867094	20	8940576	0.489268
250Best	AX-87259093	20	62789344	0.432766
250Best	AX-87428195	21	20646028	0.486079
250Best	AX-96201949	22	11006754	0.466024
250Best	AX-86949730	23	14175948	0.516902
250Best	AX-87945141	24	48037229	0.485009
250Best	AX-96366686	25	8997180	0.451419
250Best	AX-87609008	25	22803204	0.481027
250Best	AX-87733937	25	36740060	0.40397
250Best	AX-96500490	26	6725718	0.492631
250Best	AX-87658430	26	35032227	0.442645
250Best	AX-87609962	27	7859615	0.516999
250Best	AX-215412439	28	21126854	0.636056
250Best	AX-87435329	29	40817545	0.566224

## Sheet: IcelandSouth
Rank	Marker	Chr	Pos	FST_IcelandSouthVsFarmed
25Best	AX-87689285	1	13332163	0.755277
25Best	AX-87403674	2	20638771	0.877147
25Best	AX-87676039	3	3137586	0.68539
25Best	AX-86997172	4	44667524	0.697478
25Best	AX-87564503	5	76049030	0.740443
25Best	AX-87293039	6	37675969	0.667381
25Best	AX-87670684	7	28502057	0.791629
25Best	AX-86976702	9	111531417	0.730829
25Best	AX-96452466	10	34782927	0.824869
25Best	AX-87192530	12	86225165	0.718095
25Best	AX-87703344	13	103209148	0.781653
25Best	AX-87088984	14	88653811	0.811966
25Best	AX-87538291	15	41970905	0.762197
25Best	AX-215418582	16	337981	0.734698
25Best	AX-87600416	17	41355939	0.794294
25Best	AX-87828824	19	17368370	0.694735
25Best	AX-87016176	20	78466359	0.668991
25Best	AX-87140297	21	27631338	0.762091
25Best	AX-87983086	22	51734242	0.727354
25Best	AX-87075540	23	28028260	0.78249
25Best	AX-87095622	24	39799717	0.716396
25Best	AX-87445474	25	42821036	0.698229
25Best	AX-87581665	26	795856	0.728906
25Best	AX-87178154	27	17363418	0.641334
25Best	AX-87215359	28	33766342	0.742497
50Best	AX-87870162	1	96568325	0.596206
50Best	AX-87532506	2	4855787	0.633479
50Best	AX-87049878	3	70313406	0.682439
50Best	AX-87698089	4	70105093	0.680572
50Best	AX-87292236	5	27274008	0.657866
50Best	AX-87226802	6	69644067	0.6649
50Best	AX-87505576	7	44154604	0.751237
50Best	AX-87125459	8	4470115	0.589027
50Best	AX-87369728	9	518150	0.662161
50Best	AX-215404329	9	67286011	0.707226
50Best	AX-96309466	10	54726147	0.786756
50Best	AX-215424729	11	20623183	0.630756
50Best	AX-86906853	12	22189880	0.654096
50Best	AX-87663161	13	61345845	0.773552
50Best	AX-87269854	14	2202962	0.633217
50Best	AX-96414160	14	75704231	0.770949
50Best	AX-87026256	15	5719672	0.635938
50Best	AX-87650806	16	67865405	0.674822
50Best	AX-96479214	18	61626147	0.599504
50Best	AX-96472030	19	69390398	0.645323
50Best	AX-87666715	20	42606920	0.608496
50Best	AX-87601035	24	5089767	0.640114
50Best	AX-87603993	27	1937100	0.562062
50Best	AX-215412439	28	21126854	0.615394
50Best	AX-87198384	29	25780087	0.636735
75Best	AX-87477888	1	50932793	0.592536
75Best	AX-87545905	3	76807270	0.637466
75Best	AX-87787069	4	22010440	0.640615
75Best	AX-86957801	4	65241853	0.674397
75Best	AX-87785689	6	2857534	0.645797
75Best	AX-87660108	8	18895199	0.551038
75Best	AX-87365682	9	46789453	0.614067
75Best	AX-87306371	9	140002706	0.69081
75Best	AX-87406432	10	18948547	0.665257
75Best	AX-87734240	11	82566646	0.606657
75Best	AX-87157252	12	8977777	0.601643
75Best	AX-96122536	13	2337420	0.646301
75Best	AX-96341726	13	23439450	0.730556
75Best	AX-96474041	14	45064244	0.669074
75Best	AX-87268240	15	102587802	0.590662
75Best	AX-86925165	16	13780626	0.721745
75Best	AX-215402740	17	23771004	0.624599
75Best	AX-96153412	18	19348978	0.600796
75Best	AX-96361710	19	57207954	0.607649
75Best	AX-87774242	21	51570271	0.591954
75Best	AX-87510432	22	27669098	0.613564
75Best	AX-96483050	24	34970428	0.645368
75Best	AX-87098031	25	28331613	0.622835
75Best	AX-87200572	26	38314351	0.550722
75Best	AX-87869166	29	8538303	0.563482
100Best	AX-87406530	1	153220908	0.574205
100Best	AX-87616930	2	63947222	0.480651
100Best	AX-87419358	3	26288604	0.547448
100Best	AX-87763796	4	12663151	0.625013
100Best	AX-87397185	5	1452273	0.589309
100Best	AX-87470456	6	61300700	0.591847
100Best	AX-86916306	7	18545442	0.580536
100Best	AX-96129474	9	55248982	0.68342
100Best	AX-87676702	10	100919288	0.566747
100Best	AX-87564959	11	56130643	0.578019
100Best	AX-96494807	12	63485091	0.596659
100Best	AX-87514480	13	79150200	0.737364
100Best	AX-96199297	14	20316736	0.561183
100Best	AX-215405024	15	20012798	0.631027
100Best	AX-87058105	16	49557820	0.58668
100Best	AX-87638455	18	46605823	0.543245
100Best	AX-87317259	19	11881121	0.60699
100Best	AX-86961027	20	16710856	0.580376
100Best	AX-87107801	21	18968597	0.630303
100Best	AX-87259226	22	15953097	0.573452
100Best	AX-87615199	22	61209373	0.691707
100Best	AX-87493344	23	6131515	0.513828
100Best	AX-88261044	26	20264314	0.544093
100Best	AX-86984017	27	39383361	0.547746
100Best	AX-87762172	29	38760816	0.509455
125Best	AX-87591352	1	1282196	0.583598
125Best	AX-87370467	1	88841974	0.542077
125Best	AX-87413301	2	42321114	0.511654
125Best	AX-215443873	3	11243250	0.542148
125Best	AX-87585069	3	89136321	0.575679
125Best	AX-87250839	4	81766089	0.553907
125Best	AX-86985896	5	15657143	0.547412
125Best	AX-87121889	5	33841607	0.533835
125Best	AX-87432343	6	14425128	0.616696
125Best	AX-215406740	6	41993470	0.55727
125Best	AX-96428592	7	7909605	0.551251
125Best	AX-87052939	7	53411136	0.586064
125Best	AX-87612868	9	18447679	0.614291
125Best	AX-87609551	10	7725819	0.600813
125Best	AX-87196271	10	82412291	0.598103
125Best	AX-87388448	11	7712707	0.607703
125Best	AX-87521706	12	74077548	0.587634
125Best	AX-88112139	13	35409722	0.684582
125Best	AX-96170375	14	68944309	0.661192
125Best	AX-215417251	15	73735880	0.61622
125Best	AX-96177983	19	41692789	0.596345
125Best	AX-87218414	21	39303407	0.650611
125Best	AX-86928774	22	33251348	0.6829
125Best	AX-86981919	24	18289375	0.589983
125Best	AX-96303377	25	8751047	0.481893
150Best	AX-87620570	1	23694740	0.581897
150Best	AX-215412808	1	36763820	0.534322
150Best	AX-87810996	2	12249306	0.557082
150Best	AX-87622572	3	40510827	0.539893
150Best	AX-87301896	4	50977674	0.515108
150Best	AX-87343050	5	21168436	0.528716
150Best	AX-86976656	5	54135107	0.518737
150Best	AX-87311204	6	27215002	0.452849
150Best	AX-87521974	7	31599872	0.565167
150Best	AX-96427433	9	88427801	0.586262
150Best	AX-87743882	10	61712440	0.656808
150Best	AX-96494736	11	66939039	0.515801
150Best	AX-87287740	12	54008802	0.44947
150Best	AX-96345465	13	15613780	0.577544
150Best	AX-86957862	14	55152402	0.632057
150Best	AX-87022292	15	63616792	0.541164
150Best	AX-87610205	16	82628479	0.575324
150Best	AX-87270309	18	68751318	0.586972
150Best	AX-96420035	19	1804464	0.540735
150Best	AX-87157314	20	55540874	0.545895
150Best	AX-87617424	21	5871011	0.590374
150Best	AX-87449065	22	9857982	0.534528
150Best	AX-96423302	22	42325047	0.635585
150Best	AX-87627764	28	14333155	0.570973
150Best	AX-87685633	29	30485174	0.573078
200Best	AX-96133159	1	63510856	0.492006
200Best	AX-87133664	1	75716295	0.54444
200Best	AX-87110983	1	110901695	0.546291
200Best	AX-87444572	1	140216214	0.517366
200Best	AX-96437897	2	31860885	0.530697
200Best	AX-87601926	2	51225691	0.492486
200Best	AX-96155663	3	18767747	0.514342
200Best	AX-87741595	3	52389077	0.539559
200Best	AX-87212222	3	61591689	0.504116
200Best	AX-87139957	4	2297778	0.504774
200Best	AX-87595663	5	59607513	0.51995
200Best	AX-87363877	6	80727340	0.449083
200Best	AX-87342307	7	13983836	0.533492
200Best	AX-87769281	7	37170791	0.541268
200Best	AX-87805182	7	56339496	0.536056
200Best	AX-87393767	9	9671195	0.547448
200Best	AX-96334444	9	31430125	0.543757
200Best	AX-87356616	9	79413415	0.548139
200Best	AX-87415281	9	100106020	0.559448
200Best	AX-87809504	10	43489523	0.641686
200Best	AX-87546462	10	70285958	0.597178
200Best	AX-87611223	10	92803646	0.493763
200Best	AX-87584506	10	112534951	0.506089
200Best	AX-87291017	11	39138992	0.499597
200Best	AX-87837143	11	75355352	0.492276
200Best	AX-87052256	12	14089023	0.532183
200Best	AX-87205453	12	29423601	0.448246
200Best	AX-87193124	13	50693192	0.473809
200Best	AX-87158918	13	93227663	0.505594
200Best	AX-96187095	14	11836952	0.538321
200Best	AX-87293025	14	33250540	0.603731
200Best	AX-87599640	15	12567834	0.507022
200Best	AX-87620578	15	27660021	0.571977
200Best	AX-96407240	15	87885897	0.525726
200Best	AX-87487066	16	31087992	0.551542
200Best	AX-96157286	17	6021038	0.566731
200Best	AX-215405208	18	12491224	0.495858
200Best	AX-87848936	19	31227985	0.506986
200Best	AX-87869831	20	1289492	0.521508
200Best	AX-87231098	20	28504710	0.57135
200Best	AX-87659310	20	67304270	0.512853
200Best	AX-87719613	22	21057153	0.532995
200Best	AX-87501136	23	17584520	0.596007
200Best	AX-87092239	23	38502615	0.517736
200Best	AX-87211066	23	46548008	0.538657
200Best	AX-87562916	24	24633220	0.555152
200Best	AX-87227005	24	31223126	0.559162
200Best	AX-87161995	26	7373417	0.501103
200Best	AX-87265211	27	26343126	0.506535
200Best	AX-87467362	29	21997909	0.512457
250Best	AX-215408797	1	43581897	0.460506
250Best	AX-96184582	1	56339546	0.481742
250Best	AX-215404170	1	125850687	0.452876
250Best	AX-87514469	3	33415440	0.420141
250Best	AX-87839668	4	5830200	0.419979
250Best	AX-87663170	4	18240912	0.433256
250Best	AX-87215650	4	28943816	0.43891
250Best	AX-87663373	4	35360522	0.425554
250Best	AX-87509860	4	58189514	0.446027
250Best	AX-87699576	4	76721211	0.379609
250Best	AX-87836929	5	5639211	0.437193
250Best	AX-87304094	5	10453738	0.478196
250Best	AX-87178075	5	39353045	0.407055
250Best	AX-87116085	5	69098837	0.473858
250Best	AX-87328640	6	21864541	0.410764
250Best	AX-87066187	6	32991184	0.414575
250Best	AX-87730653	6	48820962	0.475162
250Best	AX-96148012	6	56433204	0.463535
250Best	AX-87497461	6	74579813	0.418521
250Best	AX-87356806	7	241140	0.380879
250Best	AX-87606602	7	24189910	0.480362
250Best	AX-87572728	7	49148307	0.449655
250Best	AX-87552581	9	126719032	0.462162
250Best	AX-87336679	10	26966453	0.313044
250Best	AX-87640921	11	125152	0.398617
250Best	AX-87478663	11	32923152	0.48015
250Best	AX-87391794	11	47960369	0.470289
250Best	AX-86948967	11	91475889	0.429587
250Best	AX-87110993	12	1809852	0.427529
250Best	AX-87851788	12	46426341	0.430845
250Best	AX-88299688	13	8901424	0.439909
250Best	AX-86907815	13	41883579	0.471493
250Best	AX-87643630	13	69989456	0.421721
250Best	AX-87468043	15	50338421	0.455043
250Best	AX-87615352	17	53744529	0.404465
250Best	AX-86999097	18	885455	0.489078
250Best	AX-87735836	18	36306596	0.465567
250Best	AX-86939757	19	25256888	0.442895
250Best	AX-215431412	19	81125020	0.459655
250Best	AX-96455709	21	1027663	0.488506
250Best	AX-87763634	22	3412497	0.453924
250Best	AX-96493076	23	1059399	0.419023
250Best	AX-215410243	23	11197222	0.393206
250Best	AX-96176636	25	2271371	0.467439
250Best	AX-87002763	25	19750488	0.475553
250Best	AX-86932510	25	34546145	0.431539
250Best	AX-87704943	26	47093756	0.464836
250Best	AX-87293139	27	6766360	0.488809
250Best	AX-96401616	28	38476563	0.461884
250Best	AX-96426793	29	40315773	0.328004

## Sheet: NorwayEastAtlantic
Rank	Marker	Chr	Pos	Fst_WildVsFarmed
25Best	AX-96454763	1	12437918	0.128773
25Best	AX-86904575	1	53310105	0.131544
25Best	AX-96171529	6	51765422	0.135349
25Best	AX-87718472	9	15776390	0.160584
25Best	AX-87872817	9	85446345	0.175208
25Best	AX-96304641	9	106951747	0.205591
25Best	AX-87706113	9	124614862	0.130834
25Best	AX-87865115	10	27739031	0.170817
25Best	AX-87072794	10	57724462	0.200735
25Best	AX-87852237	13	55815555	0.175523
25Best	AX-87156401	14	14511868	0.162677
25Best	AX-96438643	14	28776271	0.140038
25Best	AX-87565466	14	53135035	0.148269
25Best	AX-87237879	14	65276230	0.158251
25Best	AX-87580105	15	55717501	0.124921
25Best	AX-87781060	16	63368533	0.166601
25Best	AX-87685304	18	54960746	0.192686
25Best	AX-96462019	19	57667219	0.140405
25Best	AX-87454137	20	32939377	0.144706
25Best	AX-96447515	21	15481429	0.145694
25Best	AX-87541577	22	40804985	0.122828
25Best	AX-87392490	25	23683439	0.201189
25Best	AX-96183760	26	8497105	0.126656
25Best	AX-87082813	27	2151810	0.136164
25Best	AX-87472985	27	12800083	0.146223
50Best	AX-87315716	1	34263281	0.123377
50Best	AX-87231166	1	41025567	0.125823
50Best	AX-87722000	4	77461564	0.123007
50Best	AX-87193980	5	11287764	0.117117
50Best	AX-87355540	5	52841549	0.121185
50Best	AX-86965159	6	19102110	0.110205
50Best	AX-96169628	7	3772035	0.113961
50Best	AX-87356681	7	25340303	0.112137
50Best	AX-87077740	9	21691476	0.155189
50Best	AX-87583648	9	66052738	0.151513
50Best	AX-86961603	9	96540564	0.149204
50Best	AX-87396991	9	135249451	0.131487
50Best	AX-87225313	10	65180139	0.130609
50Best	AX-96498637	10	75442016	0.144595
50Best	AX-87592264	11	14913485	0.110252
50Best	AX-87510490	11	75349429	0.115235
50Best	AX-87152078	14	76995595	0.129492
50Best	AX-96464931	15	22130596	0.115409
50Best	AX-96140873	17	40980694	0.113502
50Best	AX-96497341	23	26786385	0.119069
50Best	AX-87419792	24	37850139	0.112157
50Best	AX-96159349	25	15033231	0.135446
50Best	AX-87463048	25	44105470	0.113475
50Best	AX-96131477	26	15223407	0.12957
50Best	AX-87369215	28	10516776	0.119988
75Best	AX-87620570	1	23694740	0.100148
75Best	AX-87660926	1	48111481	0.114799
75Best	AX-87495113	1	87176413	0.0939626
75Best	AX-87152702	1	154874508	0.107185
75Best	AX-87123609	3	20303402	0.105106
75Best	AX-86917132	3	34421047	0.104094
75Best	AX-87532754	3	69296374	0.102545
75Best	AX-87835380	4	31051771	0.106755
75Best	AX-96296029	4	47022430	0.107118
75Best	AX-87559247	5	59440192	0.103304
75Best	AX-96496547	8	2472200	0.10309
75Best	AX-96131236	9	9319500	0.10633
75Best	AX-96428924	10	102635888	0.118289
75Best	AX-87616790	16	15759898	0.108624
75Best	AX-87468953	16	32347795	0.0992225
75Best	AX-96477913	19	18124724	0.101389
75Best	AX-87631951	20	16777992	0.106957
75Best	AX-87200725	20	56874896	0.111924
75Best	AX-86978779	23	8458614	0.0999291
75Best	AX-96146403	24	11730305	0.0940836
75Best	AX-215417863	27	27181370	0.115178
75Best	AX-86966083	28	1523820	0.102299
75Best	AX-87527256	29	15961180	0.10178
75Best	AX-87467362	29	21997909	0.102761
75Best	AX-87092592	29	31022351	0.108465
100Best	AX-96200670	2	28288997	0.083579
100Best	AX-96138450	2	48283795	0.10117
100Best	AX-87322831	3	50254256	0.0851449
100Best	AX-87311796	4	16555878	0.0940354
100Best	AX-96117157	4	52107345	0.0920894
100Best	AX-96311077	4	59941395	0.0906621
100Best	AX-87148540	5	19460079	0.0925067
100Best	AX-87666084	5	33778749	0.0898347
100Best	AX-87242695	5	48101577	0.0977906
100Best	AX-87471625	6	23763084	0.0971181
100Best	AX-96433782	6	34945804	0.0939322
100Best	AX-87361691	7	9899063	0.0947644
100Best	AX-87343560	9	35087950	0.137375
100Best	AX-96481694	9	77322271	0.131373
100Best	AX-87732154	10	44201244	0.126085
100Best	AX-87208959	11	69174612	0.0981441
100Best	AX-86930217	12	16948013	0.094383
100Best	AX-87722851	13	36110399	0.101728
100Best	AX-96462731	14	22374777	0.100878
100Best	AX-87447121	17	28246788	0.0984437
100Best	AX-87017931	19	36097123	0.119706
100Best	AX-87279505	21	38849951	0.0953716
100Best	AX-96409429	22	31130739	0.120114
100Best	AX-87247549	23	2014808	0.100034
100Best	AX-87293139	27	6766360	0.0958134
125Best	AX-87526758	1	144111984	0.0882088
125Best	AX-87425386	3	6039058	0.0756385
125Best	AX-87721240	4	9781182	0.0780229
125Best	AX-87101211	4	40623998	0.0842363
125Best	AX-86932929	7	38858156	0.0782945
125Best	AX-88305865	7	49744977	0.0803075
125Best	AX-87034272	9	40647105	0.118059
125Best	AX-87293138	10	17409150	0.0854676
125Best	AX-96150728	10	34064225	0.115588
125Best	AX-87606936	10	86650469	0.0871703
125Best	AX-87382426	10	95101701	0.0946074
125Best	AX-96427156	12	7688737	0.0894318
125Best	AX-87207238	12	32943956	0.0835848
125Best	AX-87148696	12	91656079	0.0888635
125Best	AX-87737641	13	70512915	0.0825886
125Best	AX-96441055	13	88840013	0.0831035
125Best	AX-87393787	14	3235985	0.0920088
125Best	AX-86990074	15	9507220	0.086278
125Best	AX-87513833	18	4643816	0.0988498
125Best	AX-87805758	18	17797081	0.0860838
125Best	AX-87008617	18	29881431	0.0817946
125Best	AX-87781439	20	77560248	0.0989064
125Best	AX-215438117	22	11790157	0.0823171
125Best	AX-96140846	23	18603023	0.0979425
125Best	AX-87575434	27	17133905	0.0954308
150Best	AX-87705460	1	656367	0.0778293
150Best	AX-87842692	2	18120052	0.0943676
150Best	AX-87915347	3	88641223	0.0657986
150Best	AX-87611599	4	3787624	0.0715727
150Best	AX-87698904	6	2919097	0.0703123
150Best	AX-87239211	10	108244441	0.119505
150Best	AX-87074580	11	93719201	0.0541113
150Best	AX-87406599	13	80543597	0.125195
150Best	AX-96263652	14	10938546	0.153647
150Best	AX-87147225	15	103030206	0.0507058
150Best	AX-87787408	16	52591476	0.114397
150Best	AX-215418808	17	53657353	0.0873231
150Best	AX-87513098	18	64764406	0.0733133
150Best	AX-87260937	19	31201618	0.119445
150Best	AX-87596767	19	76338298	0.0803398
150Best	AX-86948658	20	65363385	0.0943968
150Best	AX-87368778	21	2283284	0.0654721
150Best	AX-215429660	21	53558720	0.0831185
150Best	AX-87988640	22	54513590	0.0658043
150Best	AX-87113143	23	41441697	0.0621641
150Best	AX-96127042	24	44578757	0.0754549
150Best	AX-87611765	26	1709655	0.0588741
150Best	AX-87138798	26	39615734	0.0805633
150Best	AX-87179367	28	29032012	0.0879612
150Best	AX-87594440	29	6587286	0.0718326
200Best	AX-87376400	1	128285479	0.0725368
200Best	AX-87824600	2	58582044	0.0803111
200Best	AX-87652412	3	27312128	0.0872274
200Best	AX-87014886	3	44305150	0.0537194
200Best	AX-86934371	4	34506119	0.087712
200Best	AX-87067062	5	3494910	0.0849039
200Best	AX-87633934	5	29121026	0.0952166
200Best	AX-87433783	6	13835882	0.0728145
200Best	AX-87818218	6	61693614	0.0757578
200Best	AX-87664552	6	84375096	0.0587237
200Best	AX-87286524	7	57786464	0.0522162
200Best	AX-96122039	8	10323524	0.0529836
200Best	AX-87290558	9	3496220	0.0815117
200Best	AX-88081267	9	49607281	0.0954307
200Best	AX-87238924	9	116067044	0.110889
200Best	AX-96123607	10	657798	0.0637798
200Best	AX-96222975	11	23689191	0.0936225
200Best	AX-96411219	11	49634713	0.0634426
200Best	AX-87028404	11	58492553	0.0681448
200Best	AX-87349274	11	81823240	0.0682493
200Best	AX-96456588	12	21653067	0.0824802
200Best	AX-215425970	12	56070683	0.0535995
200Best	AX-96424604	12	60297363	0.0555949
200Best	AX-96346453	12	77243941	0.0531967
200Best	AX-87480409	13	6516804	0.0677303
200Best	AX-87581348	13	101917320	0.0502025
200Best	AX-87288500	14	37376563	0.083138
200Best	AX-87083167	14	60654079	0.0991247
200Best	AX-87012650	15	15491722	0.0787293
200Best	AX-87287108	15	42075779	0.0545289
200Best	AX-96163087	15	62654006	0.0902569
200Best	AX-87575277	15	72144526	0.0776895
200Best	AX-96416171	15	83919829	0.0606421
200Best	AX-96189314	16	4661108	0.0888966
200Best	AX-87654678	18	41023771	0.0966168
200Best	AX-87650490	19	46813974	0.085956
200Best	AX-87627603	20	6666972	0.0722162
200Best	AX-87023282	20	23250743	0.0969818
200Best	AX-87335380	20	39299918	0.080279
200Best	AX-86929182	20	48935730	0.0753476
200Best	AX-96179680	21	42141234	0.0916212
200Best	AX-96177003	21	47903843	0.07274
200Best	AX-87149482	22	23980972	0.0796989
200Best	AX-86949964	23	11388173	0.0888444
200Best	AX-87726190	24	22688480	0.0639713
200Best	AX-86974943	25	9494785	0.0618839
200Best	AX-87109682	25	38945460	0.0696577
200Best	AX-86935813	26	25434402	0.0654608
200Best	AX-87964471	27	22402482	0.0808875
200Best	AX-87183474	28	23338936	0.0625216
250Best	AX-87669784	1	29533461	0.0651902
250Best	AX-87707413	1	69762450	0.0767737
250Best	AX-87255227	1	138661060	0.0599957
250Best	AX-87392548	1	149720062	0.0816994
250Best	AX-96364892	2	7096435	0.0657429
250Best	AX-87859783	2	39790459	0.0750548
250Best	AX-87571603	2	62896014	0.0732297
250Best	AX-98296518	2	71512632	0.057413
250Best	AX-87371406	3	12849729	0.0563609
250Best	AX-87407198	3	57406278	0.0791052
250Best	AX-87422241	3	80045201	0.0660572
250Best	AX-87765670	4	21226423	0.0676249
250Best	AX-87298051	4	37723417	0.0546622
250Best	AX-87465536	4	55853067	0.0643392
250Best	AX-96490731	4	72316372	0.0647012
250Best	AX-86988910	5	24270933	0.0713714
250Best	AX-87698857	6	30787192	0.0522648
250Best	AX-87328008	6	57644627	0.070071
250Best	AX-96151352	6	68056837	0.0554585
250Best	AX-87470826	7	32630550	0.0591781
250Best	AX-87423108	7	46066146	0.052232
250Best	AX-96416367	9	27141259	0.0692434
250Best	AX-87823839	9	60333838	0.0571046
250Best	AX-87716124	10	10493918	0.0614377
250Best	AX-86912766	11	7965758	0.0633925
250Best	AX-96469968	11	29576613	0.0544715
250Best	AX-87696359	11	87144157	0.0687749
250Best	AX-87548110	12	44254323	0.058012
250Best	AX-87724627	13	21206951	0.0705716
250Best	AX-87099129	13	43967997	0.0719694
250Best	AX-215411347	13	61446583	0.0853649
250Best	AX-96437265	13	106337874	0.0507926
250Best	AX-87572893	14	87300878	0.0695671
250Best	AX-87902763	15	34179955	0.0644665
250Best	AX-87635783	15	49701822	0.0525097
250Best	AX-87135041	15	97843011	0.0594203
250Best	AX-96480374	17	7351556	0.0552227
250Best	AX-87795363	19	11195308	0.0631751
250Best	AX-96435612	19	63411601	0.0672484
250Best	AX-86954984	21	9125913	0.0548542
250Best	AX-96294207	22	16723049	0.0519557
250Best	AX-215411265	22	45200043	0.0652133
250Best	AX-87597675	22	59661954	0.0699607
250Best	AX-87832896	24	17155295	0.0584921
250Best	AX-87885621	24	27053690	0.0709379
250Best	AX-87479915	25	27724289	0.0779173
250Best	AX-215399806	26	31182147	0.0681645
250Best	AX-87981269	28	14448087	0.0624371
250Best	AX-87154871	29	11834356	0.0614103
250Best	AX-87435329	29	40817545	0.0649162
		1	4567490
		1	4748606
		1	4750957
		1	11435737
		1	12282405
		1	12346929
		1	12919291
		1	13120276
		1	13221638
		1	13394510
		1	13770443
		1	13927832
		1	19061179
		1	19395680
		1	19404213
		1	19404606
		1	19406402
		1	25965212
		1	29587281
		1	30257818
		1	30568903
		1	30789737
		1	31084993
		1	32917778
		1	32918569
		1	32918652
		1	32923123
		1	32928272
		1	33076121
		1	33156336
		1	33755500
		1	37984288
		1	40974575
		1	41023915
		1	41028504
		1	42812872
		1	46949714
		1	47299917
		1	48220496
		1	49325015
		1	53050709
		1	53051022
		1	53051484
		1	53057498
		1	53063542
		1	53310351
		1	53310810
		1	53321622
		1	53336864
		1	53825665
		1	53839674
		1	53843537
		1	54080076
		1	63513496
		1	79761075
		1	87063477
		1	87390732
		1	87513118
		1	89255773
		1	96553116
		1	96568325
		1	104696612
		1	114463825
		1	116917014
		1	119273827
		1	119696998
		1	124521334
		1	129256400
		1	129643078
		1	129643607
		1	130080463
		1	130090632
		1	143236589
		1	143532905
		1	143804525
		1	147091987
		1	147096646
		1	147098139
		1	147210268
		1	148137612
		1	152957161
		1	154728140
		1	156192866
		2	7007689
		2	7511579
		2	10853561
		2	14238875
		2	14955900
		2	20881015
		2	22122933
		2	22123045
		2	22181306
		2	25495989
		2	25504639
		2	25506187
		2	25508395
		2	26490783
		2	27787686
		2	28289191
		2	30656575
		2	34694918
		2	39896175
		2	42953044
		2	51486966
		2	52202325
		2	58935639
		3	1742619
		3	19441430
		3	19453532
		3	19483218
		3	20065527
		3	20292382
		3	20355988
		3	21649515
		3	21704673
		3	23545240
		3	23832532
		3	28838676
		3	34419869
		3	48984066
		3	49948045
		3	50160874
		3	50313524
		3	52989438
		3	53164251
		3	54405438
		3	54524836
		3	60374750
		3	60382881
		3	67247937
		3	79282483
		3	80414079
		4	9779739
		4	10185322
		4	10188019
		4	10711416
		4	12280521
		4	16486227
		4	16504180
		4	16505604
		4	16507155
		4	16547962
		4	20984424
		4	20987581
		4	28777314
		4	31573010
		4	31573591
		4	31573609
		4	32431136
		4	32431411
		4	32448130
		4	35220946
		4	39748377
		4	40642940
		4	44123963
		4	44324336
		4	47529956
		4	47971663
		4	51396129
		4	51752992
		4	51753725
		4	51838205
		4	55403568
		4	59437761
		4	59459917
		4	61104094
		4	62036411
		4	62774713
		4	72669318
		4	73234538
		4	73423795
		4	74967129
		4	74967349
		4	74971592
		4	75252266
		4	75258651
		4	75264639
		4	75277031
		4	75333955
		4	75837608
		4	77010674
		4	77460621
		4	77460656
		4	77461144
		4	77461187
		4	79017289
		5	4320070
		5	5767805
		5	11294012
		5	19463863
		5	24293514
		5	29029951
		5	30779519
		5	31527931
		5	33777465
		5	34546331
		5	37058313
		5	46595172
		5	49856149
		5	52814231
		5	52828083
		5	53140154
		5	53468294
		5	53472717
		5	53472738
		5	53473542
		5	54089628
		5	54089920
		5	54090602
		5	55818901
		5	61582232
		6	13800842
		6	13847299
		6	21297739
		6	22314663
		6	23844744
		6	23941783
		6	25203191
		6	31695870
		6	34945694
		6	35064349
		6	36566361
		6	51328927
		6	51330160
		6	54907634
		6	54908831
		6	59163520
		6	59431617
		6	61057837
		6	61704341
		6	62566965
		6	65258967
		6	65261210
		6	65553868
		6	85400778
		7	2504474
		7	4002567
		7	4126037
		7	5969612
		7	6822727
		7	6823393
		7	9331478
		7	9898927
		7	9935426
		7	9935491
		7	9942310
		7	10008737
		7	10009063
		7	25324234
		7	30223466
		7	38858340
		7	39542276
		7	46066543
		8	2424998
		8	10319579
		8	10319668
		9	1270951
		9	4674010
		9	5767189
		9	8304521
		9	8621063
		9	10133334
		9	10980578
		9	11118315
		9	11132329
		9	11132625
		9	11132931
		9	11133519
		9	11133817
		9	11134027
		9	11159949
		9	12461341
		9	15676398
		9	15773920
		9	15829186
		9	16112059
		9	16112170
		9	18695255
		9	19072673
		9	19084436
		9	19087193
		9	19095774
		9	19095897
		9	19365569
		9	19368524
		9	19531731
		9	19567488
		9	19626765
		9	19629079
		9	19674565
		9	20319382
		9	20382262
		9	20403657
		9	20446699
		9	20536538
		9	20555717
		9	20571815
		9	20620013
		9	20620256
		9	20657190
		9	20696239
		9	21239174
		9	21244949
		9	21311471
		9	21499129
		9	21609852
		9	21647204
		9	21679149
		9	21683719
		9	21704636
		9	21710835
		9	22321711
		9	23327522
		9	23691751
		9	23693556
		9	23694496
		9	26044179
		9	34188086
		9	34188635
		9	34189063
		9	34190381
		9	35007028
		9	36972475
		9	37673567
		9	37680617
		9	37683162
		9	37702550
		9	40624249
		9	40624756
		9	40645806
		9	40646551
		9	40691972
		9	45403232
		9	50508589
		9	50508686
		9	50510489
		9	50515062
		9	50535027
		9	50538767
		9	50538915
		9	50556480
		9	50561266
		9	50572600
		9	50576155
		9	50658740
		9	51169772
		9	51194081
		9	52131042
		9	52408947
		9	53068940
		9	61308755
		9	61545145
		9	62245970
		9	64216932
		9	64545055
		9	64897504
		9	64940336
		9	65574928
		9	68892297
		9	74125416
		9	74648986
		9	74651458
		9	75640238
		9	76088168
		9	76088659
		9	76155611
		9	76162932
		9	76170620
		9	77324037
		9	77384977
		9	77466976
		9	78369003
		9	79196725
		9	79568098
		9	80594911
		9	80630255
		9	80779661
		9	81199006
		9	81207120
		9	81769528
		9	83870599
		9	84151773
		9	85447210
		9	85582043
		9	86194902
		9	88770511
		9	90289786
		9	91756069
		9	91842480
		9	94502137
		9	94761930
		9	94951372
		9	95921370
		9	95928721
		9	95948022
		9	96095709
		9	96112528
		9	96114590
		9	96167778
		9	96172057
		9	96174044
		9	96174899
		9	96275894
		9	96343423
		9	96361327
		9	96401541
		9	96461383
		9	96461856
		9	96463006
		9	96478481
		9	96520618
		9	96664451
		9	96929370
		9	96979010
		9	97571575
		9	98053960
		9	98220303
		9	99161214
		9	99559605
		9	100052388
		9	100781187
		9	100888463
		9	100985708
		9	100997536
		9	101040913
		9	101099810
		9	101138267
		9	101287421
		9	101288223
		9	101288227
		9	101289794
		9	101290675
		9	101307331
		9	101539671
		9	101601845
		9	101603111
		9	102209668
		9	102214536
		9	103027192
		9	105408869
		9	105445623
		9	105445643
		9	106944196
		9	106949023
		9	106952330
		9	106958736
		9	106960968
		9	107003252
		9	107043815
		9	107052622
		9	107067564
		9	107068208
		9	107365410
		9	107647061
		9	107860058
		9	109350448
		9	109351161
		9	109352563
		9	109353042
		9	109375324
		9	109380525
		9	109391836
		9	109395467
		9	109428863
		9	109433847
		9	110071826
		9	110078040
		9	110474741
		9	110844255
		9	110868452
		9	110881449
		9	114769267
		9	115415222
		9	119141257
		9	119575892
		9	120756436
		9	121542655
		9	123018963
		9	125370860
		9	125556051
		9	125746266
		9	125751476
		9	127420390
		9	128345150
		9	128349159
		9	128545861
		9	135921269
		9	136464228
		9	136927691
		9	138737537
		10	4383548
		10	8437402
		10	10500385
		10	12549599
		10	12978305
		10	16415070
		10	16416400
		10	21833618
		10	21885416
		10	23064674
		10	23071619
		10	24523877
		10	24526794
		10	24649498
		10	24652848
		10	24659440
		10	27766334
		10	27766390
		10	27780103
		10	27782112
		10	27782136
		10	27783811
		10	27784815
		10	27785116
		10	27890709
		10	27924307
		10	28936836
		10	34138917
		10	34838145
		10	34864009
		10	35030252
		10	35143693
		10	38978155
		10	44241576
		10	46118797
		10	46119669
		10	46119964
		10	46141788
		10	49375196
		10	51334591
		10	51338309
		10	55845775
		10	55845786
		10	57567775
		10	57666100
		10	57699556
		10	57712018
		10	59939503
		10	60425141
		10	64845266
		10	65181083
		10	69686278
		10	69768504
		10	69974274
		10	70191379
		10	70388066
		10	72880947
		10	74999562
		10	75027183
		10	75027950
		10	75396044
		10	75405791
		10	75430392
		10	77447186
		10	79360572
		10	79363168
		10	81005226
		10	81007067
		10	81011557
		10	81909469
		10	81909655
		10	81915475
		10	81918588
		10	81920039
		10	81921978
		10	82221149
		10	85896780
		10	86640711
		10	86644940
		10	86653549
		10	86659865
		10	86660125
		10	89461240
		10	94016975
		10	95086917
		10	95103090
		10	95107366
		10	96586596
		10	99334403
		10	102071741
		10	102075181
		10	102636437
		10	102637503
		10	108241395
		10	109282427
		10	116106233
		11	7806198
		11	7811223
		11	9533028
		11	11646897
		11	12730217
		11	13709397
		11	15929146
		11	15929852
		11	16584801
		11	16686668
		11	23245024
		11	24743665
		11	25489576
		11	25612741
		11	28041355
		11	28041611
		11	28095031
		11	68959192
		11	69169924
		11	69173404
		11	69648800
		11	69650244
		11	69727487
		11	72049719
		11	72049819
		11	72160072
		11	72161473
		11	72983511
		11	73106378
		11	73929532
		11	75317090
		11	75326670
		11	75338431
		11	75338476
		11	75338943
		11	75344658
		11	75345539
		11	75346208
		11	75346651
		11	75355352
		11	75355403
		11	75355432
		11	75356242
		11	77177302
		11	77285745
		11	81759267
		11	81764565
		12	14797215
		12	14797477
		12	21629810
		12	23867984
		12	23869362
		12	26441028
		12	33424038
		12	45795665
		13	21244779
		13	21442448
		13	35245187
		13	36056453
		13	36213094
		13	37280747
		13	37314133
		13	37373095
		13	37380650
		13	37404482
		13	37482295
		13	37519169
		13	37575284
		13	37576580
		13	41651990
		13	54154977
		13	54189334
		13	54294503
		13	56017230
		13	65391117
		13	65461395
		13	67324581
		13	67332179
		13	67341888
		13	67463197
		13	69839237
		13	69839437
		13	69848718
		13	70360055
		13	75886119
		13	75887933
		13	75898854
		13	75901753
		13	75901870
		13	75901904
		13	75903066
		13	75907872
		13	75924078
		13	75925607
		13	75927866
		13	75940776
		13	75941251
		13	75963470
		13	75964030
		13	75994478
		13	76004343
		13	76024846
		13	76026725
		13	76039369
		13	76039558
		13	76044737
		13	76045327
		13	76046040
		13	76046605
		13	76049382
		13	76049984
		13	76050192
		13	76052727
		13	76084893
		13	82571531
		13	85699263
		13	86439489
		13	87523109
		13	87582437
		13	88078228
		13	88093706
		13	88671120
		13	88771991
		13	88835888
		13	104656919
		13	104836858
		13	105907273
		14	1177156
		14	1191235
		14	1194219
		14	1230674
		14	1243881
		14	1251956
		14	1255664
		14	2052219
		14	4872095
		14	6137229
		14	10362571
		14	10944367
		14	10957759
		14	12193145
		14	14514502
		14	14515033
		14	14533231
		14	14533232
		14	15945877
		14	16056959
		14	16230559
		14	16373035
		14	18604371
		14	19134870
		14	19931311
		14	19932113
		14	20377541
		14	20387244
		14	23801423
		14	25351580
		14	25547265
		14	28557096
		14	28570682
		14	28778919
		14	28779650
		14	33466833
		14	33468186
		14	33491778
		14	37389253
		14	38691820
		14	38752513
		14	56335715
		14	56986800
		14	58659215
		14	58891829
		14	60086584
		14	60194567
		14	60441364
		14	61034629
		14	61143304
		14	61143589
		14	61143655
		14	65587019
		14	65587124
		14	65588681
		14	65592116
		14	65592492
		14	65647116
		14	68878405
		14	68878862
		14	68925121
		14	68925229
		14	68925234
		14	68936563
		14	68939237
		14	69050763
		14	75014996
		14	76252779
		14	78061750
		14	78528509
		14	78558144
		14	81299033
		14	83726253
		14	83726274
		14	84037471
		14	87776271
		14	89590587
		15	15490645
		15	17510456
		15	20996271
		15	21011466
		15	22045614
		15	22120967
		15	22226955
		15	25101626
		15	27190584
		15	27554898
		15	27559507
		15	27560977
		15	27663288
		15	37829195
		15	52404781
		15	52404798
		15	61342846
		15	62613234
		15	64266687
		15	66125408
		15	69021654
		15	72146814
		15	72164493
		15	94429096
		16	4654527
		16	4663463
		16	9001959
		16	11326090
		16	11557937
		16	11884766
		16	11944621
		16	21875088
		16	26159526
		16	32338131
		16	32361969
		16	32494114
		16	32523742
		16	46497262
		16	48052226
		16	52546579
		16	52547962
		16	52550322
		16	53220801
		16	53822221
		16	60676557
		16	63391477
		16	63456661
		16	68914828
		16	69205539
		16	70802572
		17	5216262
		17	10063727
		17	21057462
		17	21547289
		17	21548626
		17	21556024
		17	22461454
		17	32304605
		17	32826051
		17	36650253
		17	36964344
		17	37785810
		17	39501832
		17	39501923
		17	39502179
		17	39505271
		17	39514107
		17	39515255
		17	39515264
		17	39516436
		17	39519499
		17	40797861
		17	42325777
		17	42388168
		17	45626729
		17	47084346
		17	48154634
		17	48211560
		17	48221048
		17	48322525
		17	50316827
		17	50850961
		18	7944448
		18	14123261
		18	15189675
		18	16886944
		18	17721045
		18	18248473
		18	18573900
		18	21292216
		18	23238188
		18	28800914
		18	38015651
		18	39003478
		18	39034749
		18	41021476
		18	44109982
		18	44753198
		18	46950516
		18	47064610
		18	47125702
		18	47183177
		18	47185047
		18	47189128
		18	50994977
		18	51059301
		18	51108824
		18	51420865
		18	54126409
		18	54136872
		18	54247127
		18	54643453
		18	54730885
		18	54730935
		18	54824061
		18	54829441
		18	54846852
		18	54847546
		18	54882365
		18	55022698
		18	55033417
		18	56211311
		18	56311372
		18	56367990
		18	61152459
		18	61678440
		18	63841017
		18	63978438
		19	12615531
		19	13335017
		19	16996384
		19	17009885
		19	17010345
		19	17825494
		19	17825532
		19	17826509
		19	18553911
		19	19897439
		19	21788241
		19	28066595
		19	30179604
		19	30245293
		19	30246247
		19	31221933
		19	31227985
		19	32555711
		19	32566512
		19	32703521
		19	34794798
		19	35368989
		19	35816297
		19	39312261
		19	41512813
		19	44822306
		19	46729184
		19	47317223
		19	47522817
		19	48137044
		19	54376026
		19	54613149
		19	55219660
		19	55221864
		19	55305398
		19	57712681
		19	57806379
		19	57869977
		19	60509931
		19	60557650
		19	60628994
		19	78982956
		19	81933661
		19	81981477
		19	82496454
		20	349985
		20	512996
		20	2606795
		20	6626433
		20	6630105
		20	6632383
		20	6655306
		20	6682178
		20	10980395
		20	12526775
		20	12527454
		20	13039968
		20	13864398
		20	15667090
		20	16777653
		20	16789372
		20	17847609
		20	19955837
		20	19957465
		20	19963616
		20	22398957
		20	23251910
		20	24703484
		20	28608711
		20	28669932
		20	28959485
		20	30550757
		20	30550945
		20	33023623
		20	33050884
		20	33084470
		20	35558114
		20	35561903
		20	35593461
		20	35646403
		20	38350440
		20	38382620
		20	38411176
		20	38878636
		20	46672046
		20	51364578
		20	52577823
		20	53540279
		20	55661297
		20	55676267
		20	55776714
		20	55786876
		20	55787535
		20	56184720
		20	56798318
		20	56871003
		20	56881776
		20	56895361
		20	56903386
		20	60565018
		20	62789344
		20	62834368
		20	62912773
		20	62974850
		20	65384409
		20	65639105
		20	72414714
		20	72494859
		20	74567197
		20	75387598
		20	77322190
		20	77324466
		20	77560263
		20	77560387
		20	77560514
		20	77562208
		20	80996807
		20	82902083
		20	85796644
		21	12073963
		21	12450363
		21	12453936
		21	15485609
		21	16838229
		21	38801921
		21	38821034
		21	38859649
		21	38860616
		21	38860856
		21	38861179
		21	38861798
		21	38905265
		21	38936970
		21	39017002
		21	39109261
		21	39266854
		21	39656665
		21	41881525
		21	42099343
		21	42106329
		21	42201895
		21	42207423
		21	46101411
		21	46105503
		21	46106079
		21	46114074
		21	46118093
		21	47947408
		21	49380379
		21	51009748
		22	13048188
		22	14222865
		22	19562273
		22	20884833
		22	22497762
		22	28798239
		22	28803195
		22	29012921
		22	29939837
		22	30975620
		22	30990551
		22	30991236
		22	31072920
		22	32359522
		22	43569397
		22	43599942
		22	43633653
		22	43633798
		22	43664407
		22	43720534
		22	43961374
		22	43982624
		22	43992070
		22	43994474
		22	44008935
		22	44195291
		22	44195317
		22	44202605
		22	44264955
		22	44323265
		22	44393980
		22	45002503
		22	45381038
		22	51124860
		22	51128194
		22	51155297
		22	51192098
		22	51239897
		22	54463155
		22	54818107
		22	60245082
		23	1766429
		23	2528489
		23	2958376
		23	6025414
		23	6025979
		23	6026231
		23	7819275
		23	7819280
		23	7821968
		23	8529397
		23	8792765
		23	9334293
		23	16390636
		23	17535371
		23	18387235
		23	18480424
		23	19325576
		23	20844234
		23	20846416
		23	21104791
		23	29453220
		23	30803388
		23	30810389
		24	1973653
		24	6307678
		24	6927081
		24	8355262
		24	8365683
		24	8368218
		24	12326550
		24	12327535
		24	12327589
		24	12336371
		24	12336660
		24	12338698
		24	12338759
		24	12338829
		24	12349561
		24	12428639
		24	13344065
		24	13372024
		24	13743378
		24	14595268
		24	14595563
		24	17154519
		24	17155821
		24	17155885
		24	17155967
		24	20343629
		24	37044554
		24	37618012
		24	37958033
		24	37971631
		24	39324636
		24	41519204
		24	44122569
		24	46014099
		24	46045855
		25	9399022
		25	12601919
		25	14258605
		25	14260191
		25	15022679
		25	15863188
		25	16156929
		25	16913248
		25	16943008
		25	16997382
		25	17004487
		25	20370762
		25	20939448
		25	20942740
		25	21622435
		25	21660523
		25	22803204
		25	22818850
		25	22825765
		25	23423810
		25	23683103
		25	23779360
		25	23783213
		25	23846698
		25	23950005
		25	24995794
		25	25325697
		25	26263938
		25	26407899
		25	26611893
		25	26918216
		25	26918526
		25	26918948
		25	26930969
		25	27594439
		25	34842897
		25	35094493
		25	35094897
		25	38947820
		25	39051022
		25	39942582
		25	40189807
		25	41292835
		25	41333053
		25	43826499
		25	43942005
		25	44073291
		25	44114196
		25	44755132
		25	46275673
		26	4752847
		26	5146961
		26	7724343
		26	7725906
		26	8497487
		26	13448227
		26	13457348
		26	14715414
		26	14924091
		26	14958013
		26	15013963
		26	15036590
		26	15228603
		26	15231623
		26	15253567
		26	15313782
		26	15777049
		26	17647645
		26	17651114
		26	17652037
		26	25455476
		26	25456427
		26	25456768
		26	25456994
		26	25463165
		26	25466960
		26	25467816
		26	25473751
		26	32529007
		26	38562681
		26	39523248
		26	42444456
		27	811938
		27	1337544
		27	1734845
		27	1735577
		27	1801398
		27	3683431
		27	4360949
		27	4361924
		27	4371280
		27	4414847
		27	4415403
		27	4498071
		27	4507923
		27	4507998
		27	4508195
		27	4739212
		27	6120867
		27	6766019
		27	6766825
		27	6767322
		27	6768689
		27	6768984
		27	6771429
		27	8263546
		27	10671511
		27	11788789
		27	12133105
		27	12739547
		27	12739917
		27	12746940
		27	12747376
		27	12748986
		27	12799260
		27	12803016
		27	13785490
		27	14077526
		27	15857676
		27	15904310
		27	15928016
		27	15969434
		27	15969554
		27	15986712
		27	16058961
		27	16070841
		27	16266555
		27	17141727
		27	17216270
		27	18985923
		27	19664063
		27	19665418
		27	21113135
		27	21113506
		27	26531036
		27	27163235
		27	27347193
		27	29942707
		27	29943978
		27	30106885
		27	30149021
		28	1926837
		28	10407039
		28	10408817
		28	17122435
		28	23147735
		28	25894624
		28	30457493
		28	31387023
		29	3400798
		29	11838172
		29	15712896
		29	16459748
		29	23058383
		29	31025451
		29	38298713

## Sheet: NorwayBarentsWhiteSea
Rank	Marker	Chr	Pos	FST_North_WildVsFarmed
25Best	AX-96459431	1	112253212	0.446186
25Best	AX-87452314	3	59295834	0.522471
25Best	AX-87271434	4	51838205	0.499742
25Best	AX-87553196	5	26471928	0.384989
25Best	AX-96193034	6	67997351	0.443262
25Best	AX-87025499	7	5411534	0.394984
25Best	AX-87091936	9	96343423	0.667439
25Best	AX-88054390	10	75027950	0.459196
25Best	AX-87351401	12	26426320	0.461563
25Best	AX-96427462	13	53196667	0.47539
25Best	AX-87061955	14	37009419	0.51157
25Best	AX-96453912	15	48718766	0.459459
25Best	AX-87016670	16	68454458	0.475822
25Best	AX-87244684	17	42462473	0.397974
25Best	AX-87842497	18	24221747	0.413289
25Best	AX-87696326	19	30972453	0.36858
25Best	AX-87158804	20	47576002	0.393043
25Best	AX-87211112	21	51537793	0.553544
25Best	AX-87728182	22	20575136	0.460218
25Best	AX-87674156	23	41916658	0.44955
25Best	AX-87042476	24	36709400	0.501082
25Best	AX-87231177	26	5278377	0.467981
25Best	AX-86947652	27	5245451	0.470406
25Best	AX-87215359	28	33766342	0.426663
25Best	AX-87345708	29	16018447	0.419174
50Best	AX-87781152	1	42812872	0.405979
50Best	AX-87326864	1	119939747	0.442177
50Best	AX-87475154	3	28342631	0.366716
50Best	AX-87479911	4	11695433	0.453579
50Best	AX-96460313	5	60519119	0.359236
50Best	AX-86965159	6	19102110	0.384012
50Best	AX-87020559	7	47029539	0.36028
50Best	AX-87810926	9	31471207	0.411883
50Best	AX-96414663	9	111219559	0.452759
50Best	AX-87748458	10	34838145	0.392137
50Best	AX-86922330	10	64124888	0.423599
50Best	AX-96424470	11	23245024	0.355921
50Best	AX-86948743	11	31524694	0.348164
50Best	AX-96177142	12	78356106	0.372676
50Best	AX-87047532	13	85466407	0.390273
50Best	AX-87734184	14	64454423	0.412616
50Best	AX-96174599	15	24141645	0.356713
50Best	AX-87831528	18	60054788	0.356748
50Best	AX-96434247	20	19896982	0.360844
50Best	AX-87262667	21	24511572	0.435368
50Best	AX-87490303	23	2822249	0.347615
50Best	AX-96482597	25	24995794	0.392079
50Best	AX-87753824	26	23642706	0.463904
50Best	AX-86952631	27	42488976	0.391724
50Best	AX-86921630	29	21055041	0.383441
75Best	AX-87620570	1	23694740	0.395689
75Best	AX-96495737	3	53444826	0.420434
75Best	AX-87862033	3	70398901	0.38282
75Best	AX-96417305	4	2546455	0.437752
75Best	AX-87036062	5	4250216	0.372164
75Best	AX-96413379	7	16864488	0.386981
75Best	AX-87335427	9	104684076	0.535729
75Best	AX-87306371	9	140002706	0.403483
75Best	AX-87517850	13	3100093	0.33293
75Best	AX-96461781	14	14993613	0.333189
75Best	AX-87780416	17	55548890	0.32819
75Best	AX-87075388	18	1607143	0.374061
75Best	AX-87050594	19	2590249	0.34399
75Best	AX-86939906	19	51180443	0.349153
75Best	AX-87298106	20	33023623	0.368082
75Best	AX-96294215	22	16891581	0.374369
75Best	AX-87625128	22	43638872	0.417309
75Best	AX-87605444	23	10984728	0.377561
75Best	AX-87512321	24	30385712	0.342146
75Best	AX-86910263	25	15022679	0.32696
75Best	AX-215420848	25	46127712	0.319229
75Best	AX-87565264	26	12575482	0.40455
75Best	AX-215420857	27	34183612	0.397886
75Best	AX-96144893	28	5157823	0.402871
75Best	AX-87369215	28	10516776	0.380012
100Best	AX-87770150	1	63336582	0.389174
100Best	AX-87337799	1	82070443	0.395442
100Best	AX-87448285	1	146861047	0.372008
100Best	AX-87562398	2	6285761	0.302197
100Best	AX-87096340	2	42054050	0.290255
100Best	AX-87529721	2	67226752	0.289988
100Best	AX-87241374	8	4318142	0.182786
100Best	AX-87834986	8	18547677	0.252785
100Best	AX-96169605	9	69587185	0.365767
100Best	AX-215411677	9	81043629	0.385087
100Best	AX-87203025	10	96193392	0.340776
100Best	AX-87592264	11	14913485	0.33311
100Best	AX-87233217	12	403836	0.259638
100Best	AX-87296792	15	87792989	0.265779
100Best	AX-87325261	16	2480262	0.257269
100Best	AX-87070963	17	14946495	0.292161
100Best	AX-86996792	19	82775127	0.29641
100Best	AX-87016176	20	78466359	0.299373
100Best	AX-87425227	21	5050494	0.315905
100Best	AX-87004565	21	34853138	0.397341
100Best	AX-87595175	22	61700247	0.254667
100Best	AX-96143301	24	6859549	0.316609
100Best	AX-87197565	26	27104445	0.393518
100Best	AX-96435368	26	44042845	0.292468
100Best	AX-87033322	29	8637200	0.289168
125Best	AX-87354448	1	34361927	0.380285
125Best	AX-87144979	1	76444588	0.338253
125Best	AX-96170678	1	130419828	0.383779
125Best	AX-87341691	3	2236334	0.31306
125Best	AX-96454935	4	20984424	0.287557
125Best	AX-87046833	5	20028846	0.356788
125Best	AX-88050763	6	56275817	0.35866
125Best	AX-87223159	9	41257098	0.347521
125Best	AX-87354977	10	27441013	0.33632
125Best	AX-87640921	11	125152	0.300933
125Best	AX-87027020	11	72140827	0.264712
125Best	AX-87192192	12	19404571	0.349374
125Best	AX-87793712	13	78044122	0.365547
125Best	AX-87720038	14	53482418	0.366407
125Best	AX-87088984	14	88653811	0.311844
125Best	AX-87837102	15	41813852	0.407902
125Best	AX-87646343	19	57712681	0.323297
125Best	AX-96195816	20	9984430	0.315886
125Best	AX-87060808	21	39266514	0.369443
125Best	AX-215419128	22	5088407	0.280422
125Best	AX-87761896	23	25598709	0.367021
125Best	AX-96493546	25	8164311	0.319367
125Best	AX-96292353	26	31988480	0.348517
125Best	AX-87964471	27	22402482	0.359247
125Best	AX-87124067	29	35746309	0.273218
150Best	AX-87185576	1	4748606	0.30019
150Best	AX-87697512	1	50784879	0.314247
150Best	AX-87585069	3	89136321	0.300826
150Best	AX-87050636	4	66908934	0.314246
150Best	AX-87444377	5	75724096	0.316662
150Best	AX-86943263	6	8218755	0.333255
150Best	AX-86969569	7	56279196	0.33485
150Best	AX-87607888	9	1270951	0.267006
150Best	AX-96446344	9	49640303	0.323777
150Best	AX-87220385	9	118394110	0.318586
150Best	AX-87651716	10	17496580	0.285573
150Best	AX-87236506	10	116033620	0.277757
150Best	AX-87325847	12	34769717	0.290322
150Best	AX-88239247	13	47810215	0.32875
150Best	AX-87843160	14	29711220	0.299442
150Best	AX-96146273	16	34876315	0.266949
150Best	AX-87089023	17	29976856	0.346883
150Best	AX-87096066	19	45855721	0.289461
150Best	AX-87609184	20	41315095	0.357598
150Best	AX-96403311	20	72750428	0.301111
150Best	AX-87776915	21	20009536	0.337348
150Best	AX-96450564	22	27711995	0.263641
150Best	AX-87296833	22	56759388	0.265602
150Best	AX-87678384	24	17155967	0.288073
150Best	AX-87226611	27	9590313	0.339605
200Best	AX-87103919	1	70884239	0.301911
200Best	AX-86952052	1	99927180	0.261333
200Best	AX-96451736	1	151267140	0.306422
200Best	AX-87308094	2	16313904	0.276405
200Best	AX-87232925	3	41536418	0.307098
200Best	AX-87070176	3	78748201	0.307395
200Best	AX-215406940	4	36360589	0.264475
200Best	AX-87537524	4	43519283	0.299255
200Best	AX-87674104	5	47151704	0.279589
200Best	AX-87716281	6	35373691	0.261358
200Best	AX-96171526	6	51461785	0.293921
200Best	AX-87174882	7	10243704	0.285992
200Best	AX-87054300	7	27731130	0.266222
200Best	AX-96441768	7	39378852	0.26134
200Best	AX-96173106	9	9821728	0.25476
200Best	AX-87707080	9	20694724	0.28035
200Best	AX-96124103	9	128150951	0.284691
200Best	AX-96250796	11	39549307	0.261598
200Best	AX-215409621	12	13649313	0.278151
200Best	AX-87238001	12	52384131	0.240137
200Best	AX-86970361	12	64281712	0.258217
200Best	AX-87087928	12	89753622	0.249216
200Best	AX-215407045	13	9330414	0.278251
200Best	AX-87385155	13	39380738	0.251696
200Best	AX-87328589	13	95114112	0.254184
200Best	AX-87541029	13	100555112	0.255437
200Best	AX-87071871	14	1243881	0.236883
200Best	AX-96145397	14	80316101	0.262041
200Best	AX-87050077	15	325450	0.254985
200Best	AX-96455656	15	6783380	0.263707
200Best	AX-86938680	15	77606178	0.252002
200Best	AX-87148597	15	103385080	0.226054
200Best	AX-96295788	16	53039241	0.236685
200Best	AX-87116981	18	13155452	0.352199
200Best	AX-87637046	18	36564331	0.280623
200Best	AX-96477569	19	71075702	0.257324
200Best	AX-215420991	19	78982956	0.255924
200Best	AX-87445145	20	54380	0.260696
200Best	AX-87589644	20	65120690	0.290004
200Best	AX-87396003	21	10791793	0.220701
200Best	AX-87170980	21	44971884	0.31094
200Best	AX-87242536	22	50883747	0.257584
200Best	AX-87868215	23	33070200	0.301332
200Best	AX-86905408	24	12428639	0.292247
200Best	AX-87116115	24	45235717	0.200699
200Best	AX-87673227	25	31642430	0.309052
200Best	AX-96425678	26	19858656	0.282771
200Best	AX-87649300	27	13896277	0.278203
200Best	AX-87703354	28	26678623	0.284469
200Best	AX-87853336	29	27027462	0.279144
250Best	AX-96438595	1	12057574	0.242328
250Best	AX-87669784	1	29533461	0.256406
250Best	AX-87708818	1	89255773	0.247294
250Best	AX-96127918	1	135890412	0.236694
250Best	AX-215441664	1	140400743	0.228613
250Best	AX-87999228	2	52818883	0.184131
250Best	AX-87534964	3	20035317	0.291333
250Best	AX-87808688	3	35261797	0.284909
250Best	AX-96305328	4	16079522	0.241772
250Best	AX-87835380	4	31051771	0.24252
250Best	AX-87722000	4	77461564	0.274423
250Best	AX-215427213	5	39898319	0.215546
250Best	AX-87845890	5	52814231	0.274836
250Best	AX-87560387	6	27039634	0.24023
250Best	AX-96135493	6	42610568	0.237362
250Best	AX-87567984	6	81980322	0.232774
250Best	AX-87381925	7	20216486	0.238705
250Best	AX-87341838	10	8996488	0.239309
250Best	AX-87770902	10	45436981	0.287426
250Best	AX-87085074	10	84695048	0.270015
250Best	AX-87537324	11	57829839	0.213538
250Best	AX-87428393	11	87504588	0.198324
250Best	AX-86909909	12	7202364	0.219545
250Best	AX-96481512	12	40973594	0.228506
250Best	AX-87645721	12	58289436	0.242755
250Best	AX-87138230	13	20624513	0.232134
250Best	AX-87973628	13	70799692	0.286876
250Best	AX-96198908	14	23552559	0.260481
250Best	AX-87680430	14	72688730	0.22104
250Best	AX-87317172	15	13872195	0.218945
250Best	AX-96480363	15	31182437	0.232197
250Best	AX-88286459	15	60517299	0.229411
250Best	AX-87576959	15	96035977	0.198248
250Best	AX-215415445	16	17709545	0.272407
250Best	AX-87316390	16	82917257	0.281401
250Best	AX-88180417	17	379344	0.184602
250Best	AX-87606209	18	44503494	0.262344
250Best	AX-88146639	18	51561273	0.260333
250Best	AX-87358373	19	9762988	0.247796
250Best	AX-87111241	19	39800729	0.259121
250Best	AX-87496557	19	65157902	0.259371
250Best	AX-87252671	20	58431802	0.297035
250Best	AX-87517021	20	85796644	0.250147
250Best	AX-87146200	21	14830905	0.219129
250Best	AX-96298183	21	29680455	0.222794
250Best	AX-87159822	22	10038865	0.236286
250Best	AX-96470375	23	48258135	0.205579
250Best	AX-86928751	25	36908726	0.224805
250Best	AX-87264079	28	18357172	0.276258
250Best	AX-87410369	29	40135749	0.228386
